# Supplementary material for: Selection of Candidate Reference Genes for Gene Expression Analysis in Kentucky Bluegrass (Poa pratensis L.) under Abiotic Stress
Source: Front Plant Sci. 2017 Feb 14;8:193. doi: 10.3389/fpls.2017.00193 (PMC5306334; doi:10.3389/fpls.2017.00193)
Supplement: Supplementary file 3 [file DataSheet1.FASTA]

>18SRNA
GGGAAACGGCGGCATTACGATCCTGACACGGGGAGGTAGTGACAATAAATAACAATACCGGGCGCATTAGTGTCTGGTAATTGGAATGAGTACAATCTAAATCCCTTAACGAGGATCCATTGGAGGGCAAGTCTGGTGCCAGCAGCCGCGGTAATTCCAGCTCCAATAGCGTATATTTAAGTTGTTGCAGTTAAAAAGCTCGTAGTTGGACTTTGGGCCGGGTCGGCCGGTCCGCCTCACGGCGAGCACCGACCTACTCGACCCTTCAGCCGGCGATGCGCTCCTAGCCTTAATTGGCCGGGTCGTGCCTCCGGCATCGTTACTTTGAAGAAATTAGAGTGCTCAAAGCAAGCCATCGCTCTGGATACATTAGCATGGGATAACATCATAGGATTCCGGTCCTATTGTGTTGGCCTTCGGGATCGGAGTAATGATTAATAGGGACAGTCGGGGGCATTCGTATTTCATAGTCAGAGGTGAAATTCTTGGATTTATGAAAGACGAACAACTGCGAAAGCATTTGCCAAGGATGTTTTCATTAATCAAGAACGAAAGTTGGGGGCTCGAAGACGATCAGATACCGTCCTAGTCTCAACCATAAACGATGCCGACCAGGGATCGGCGGATGTTGCTTATAGGACTCCGCCGGCACCTTATGAGAAATCAAAGTCTTTGGGTTCCGGGGGGAGTGGGTC
>Actin
TGGAAAAGATCTGTTTGAGACTTCATGTTCCAGCCATGTATGTTGCCATCCAGGCCGTGCTTTCCCTCTATGCTAGTGGACGCACAACAGGTATTGTGTTGGATTCTGGTGATGGTGTCAGCCATACTGTGCCAATCTATGAAGGATATGCCCTTCCGCACGCCATCCTTCGTCTTGACCTCGCTGGACGCGACTTAACTGACTGTCTGATGAAGATTCTTACGGAGAGAGGTTACTCCTTCACCACCACTGCCGAGCGGGAAATTGTAAGGGACATCAAGGAGAAGCTCGCATATGTGGCTCTTGACTACGAACAGGAGCTGGAGAATGCCAAGAGCAGCTCCTCTGTGGAGAAGAGCTACGAGCTGCCTGATGGGCAGGTGATCACCATTGGGGCAGAGAGGTTCCGTTGCCCTGAGGTCCTTTTCCAGCCATCTTTCATTGGTATGGAAGCTGCTGGAATCCATGAGACCACCTACAACTCTATCATGAAGTGTGATGTGGATATCAGGAAGGACCTCTACGGTAACATTGTGCTCAGTGGTGGGTCAACTATGTTCCCCGGTATCGCTGACCGCATGAGCAAGGAGATCACTGCCCTTGCACCAAGCAGCATGAAGATTAAGGTGGTGGCACCACCCGAGAGGAAGTACAGTGTCTGGATCGGGAGGAA
>EF-1a
TTTGGCCTATGGAGTTGAGACGACCAAGTACTCCTGCACTGTCATTGATGCTCCTGGACACCGTGACTTCATCAAGAACATGATCACCGGGACCTCCCAGGCTGATTGTGCTGTGCTTATCATTGACTCCACCACTGGTGGTTTTGAGGCTGGTATCTCCAAGGATGGCCAGACCCGTGAGCATGCTCTCCTAGCTTTCACCCTTGGTGTCAAGCAGATGATTTGCTGTTGCAACAAGATGGATGCCACCACCCCCAAGTACTCCAAGTCCCGCTTTGAAGAAATTGTCAAGGAAGTCAGCTCCTACTTGAAGAAGGTGGGCTACAACCCTGACAAGGTCCCCTTCGTCCCAATCTCTGGCTTTGAGGGCGACAACATGATTGAGAGGTCCACCAACCTTGACTGGTACAAGGGCCCCACCCTTCTTGAGGCCCTTGACCAGGTCACTGAGCCCAAGAGGCCCACAGACAAGCCCCTGCGCCTTCCCCTTCAGGATGTCTACAAGATTGGTGGCATTGGAACT
>GADPH
GGCGGCTATTGCAGTATGACTCCGTGCACGGCCACTGGAAGCACAGTGACATCAAGCTCAAGGACACCAAGACTCTCCTCTTCGGCGAGAAGGCAGTCACTGTCTTCGGTTGCAGGAACCCTGAGGAAATCCCATGGGCTGAGGCTGGTGCCGACTATGTTGTGGAGTCCACCGGTGTCTTCACTGACAAGGACAAGGCTGCTGCTCACTTGAAGGGTGGTGCCAAGAAGGTGGTCATCTCAGCCCCCAGCAAAGATGCCCCTATGTTTGTTGTTGGTGTCAATGAGGACAAGTACACTTCCGATGTTAACATTGTCTCAAACGCTAGCTGCACCACCAACTGTCTTGCTCCCCTGGCCAAGATCATTAATGACAACTTTGGTATTGTTGAGGGTCTGATGACCACTGTTCATGCCATCACTGCCACCCAGAAGACTGTCGACGGTCCCTCGAGCAAGGACTGGAGAGGTGGAAGGGCTGCCAGCTTCAACATCATTCCAAGCAGCACTGGTGCTGCCAAGGCTGTTGGTAAGGTTCTTCCTGAGTTGAATGGCAAGCTTACCGGTATGTCATTCCGGGTTCCCACTGTGGATGTGAGGGTTGTTGAAA
>RPL
CAGGGTCTTTCAGGGTGCCAGAAGATGTCACATGCAGCTGGCGTGCCATGATTGTTCAGGTCGCTGGTGGAACAGGACTGAGAATGCTATGTTGAAGGATGGTAACGCATACCACAAATACCGCGTGACGACCATGTGCTGGCATAAGGTGCGTGGTGTGCCCATGAAACCTGTTGACCATCCCCACGGAAGACGTAACCACTGGACATTGGTCACGCCTCTACCGACCGCCGAGATGCAACACCCGGCCTGAAGGTTGGTCTCATCGCTGCCAGGATCACTGGTCGTCTCAGGCGCCAGGCTGCCGCCTCTGCTGCCAAGCCTCTTCAGGCCACTTATGTTTGTCATCGCTGTTCATCTCTGTTTGCAACCCTGCTCGCCTCCTCCTTATTGCACCTCACGGATCTGTATTCCAGTATGGATTGCGATTTTGCTCGTGACTTTGGAAGCCTGCTTATGTTTGTTATCGCCTTTCTCGGTTTTGGGCT
>RUBP
GGGGTTCTTGTTTCGCAGATGGGCATCAACCCAATCATGATGAGTGCCGGAGAGCTGGAGAGTGGCAACGCCGGAGAGCCAGCCAAGCTCATCAGGCAGCGGTACCGTGAGGCTGCAGACATGATCAAGAAGGGTAAGATGTGCTGCCTCTTCATCAACGACCTCGACGCCGGTGCAGGTCGGATGGGCGGCACCACCCAGTACACCGTCAACAACCAGATGGTGAACGCCACCCTCATGAACATTGCGGATGCACCCACCAACGTTCAGCTCCCAGGGATGTACAACAAGGAGGAGAACCCCCGTGTTCCCATCATCGTCACGGGTAACGATTTCTCGACGTTGTACGCTCCTCTGATCCGTGACGGTCGTATGGAGAAGTTCTACTGGGCTCCCACCCGTGAAGACCGTATCGGTGTCTGCAAGGGTATCTTCCAGACCGACAACGTCACTGACGAGTCTGTCGTCAGGATCGTTGACACCTTCCCAGGCCAATCCATTGACTTTTCCGGGTGCTCTAA
>SamDC
ATTTTTATTCTGACTCTTTTCTTCCCCAATCTCTCTGGCTAGCTGCTTCGAGATAATCGACCAGTTCTCTCCCTTCGTTCCTCTCTGTTCCTTCCCCGGCGTTGTTTCCTGACTCAGCTGCTGCAATGGCTGTCCTTTCTGTTGTTGACCCTCCCCCGGTCTCAGCGATCGGGTTTGAGGGCTACGAAAAGCGCCTCGAGATGACCTTCTCCGAGGCATCCATCTTTGCTGACCCTCATGGTCGTGGCTTGCGCGCCCTCTCCAGGGCCCAAATCAACTCTGTCCTTGATCTCGCACGGTGCACCATTGTGTCCGAGCTCTCCAACAAGGACTTTGACTCCTACGTGCTCTCTGAGTCCAGCCTGTTTATCTACTCTCAAAAAATTGTGATCAAGACCTGTGGGACTACCATGCTCCTGCTCACCATTCCCAGGATTCTTGAGCTTGCTGAAAAGCTGTGCATGCCGCTTGCTGCCGTGAAGTACTCTCGTGGGATGTTCATCTTCCCCGGCGCACAGCCTGCTCCCCACAGGAGCTTCTCTGAGGAGGTTGATGTCCTCAACCGCTACTTTGGCCACCTGAAATCTGGTGGCAATGCCTATGTGATTGGAGACCCAGCCAAGCCTGGCCAGAAGTGGCACATCTACTATGCCACCGAGCAACCTGAGCAACCCATGGTCACCCTGGAGATGTGCATGACTGGGCTGGAACAAGA
>TUA
TGGACCTGTATGATGTACCGTCTCCTCAGGTCTCCACCTCTGTTGTTGAGCCATACAACAGTGTTCTGTCCACTCACTTGTACTTGAACACACTGATGTGGCTGTTCTTCTCGACAATGAGGCCATCTATGACATTTGCCGTCGCTCCCTTGATATTGAGCGCCCAACCTACACCAACCTCAACAGGCTTGTGTCTCAGGTCATCTCATCTTTGACTGCTTCCCTGAGGTTTGATGGTGCTCTGAATGTTGACGTCAACGAGTTCCAGACCAATCTGGTGCCCTATCCAAGGATCCACTTCATGCTTTCATCCTATGCCCCAGTGATCTCAGCTGAGAAGGCTTACCATGAGCAGCTCTCTGTTGCTGAGATCACCAACAGTGCCTTTGAGCCTTCCTCCATGATGGCCAAGTGTGACCCCCGCCACGGCAAGTACATGGCCTGCTGCCTCATGTACCGTGGTGATGTTGTGCCCAAGGATGTGAACGCTGCTGTGGCTACCATCAAGACCAAGCGCACTATCCAGTTCGTCGACTGGTGCCCCACTGGCTTCAAGTGCGGTATCAACTACCAGCCACCTAGCGTTGTCCCTGGTGGTGACCTTGCCAAGGTGCAGAGGGCTGTGTGCATGATCTCCAACTTCCACCAGT
>TUB
GGGGGGAGGTTGACGTTGTCTCTCTCTGTTGACTTTGGTGCCTCCTATGATCGATGAGGTGAGGACTGGCACTTACCGCCAGCTCTTCCACCCTGAGCAGCTCATTAGTGGCAAGGAGGATGCAGCCAACAACTTTGCCCGTGGTCACTACACCATTGGCAAGGAGATTGTTGATCTCTGCCTTGACCGCATCAGGAAGCTTGCAGACAACTGCACTGGTCTCCAGGGTTTCCTTGTCTTCAACGCTGTTGGAGGAGGAACTGGCTCTGGCCTGGGTTCTCTTCTCCTTGAGCGTCTCTCTGTTGACTATGGAAAGAAGTCCAAGCTTGGGTTCACTGTGTACCCGTCTCCTCAGGTCTCCACCTCTGTTGTTGAGCCATACAACAGTGTCCTGTCCACCCACTCTCTCCTTGAACACACTGATGTGGCGGTCCTTCTCGACAATGAGGCCATCTATGACATCTGCCGTCGCTCCCTTGATATTGAGCGCCCAACCTACACCAACCTCAACAGGCTGGTTTCTCAGGTCATATCATCATTGACTGCTTCCCTGAGGTTTGATGGTGCTCTGAATGTTGA
